# Supplementary material for: Assessing spacer acquisition rates in E. coli type I-E CRISPR arrays
Source: Front Microbiol. 2025 Jan 20;15:1498959. doi: 10.3389/fmicb.2024.1498959 (PMC11788318; doi:10.3389/fmicb.2024.1498959)
Supplement: Supplementary file 1 [file Table_1.XLSX]

## Sheet: Table S1
	Table S1. E. coli strains used in this study.
	Strains	Description	Resistance
	Strain-1	BL21AI-Cas1Cas2 (Base spacer acquisition strain).	S
	Strain-2	Strain-1 with a constitutive NHEJ (Ku + LigD) construct integrated into the genome.	S
	Strain-3	Strain-1 with a second array (mini) integrated into the genome.	S
	Strain-4	Strain-1 with pUC19.	S + A
	Strain-5	Strain-2 with pUC19.	S + A
	Strain-6	Strain-3 with pUC19.	S + A
	Strain-7	Strain-1 with rhamnose-inducible Cascade-Cas3 integrated into the genome.	S
	Strain-8	Strain-2 with rhamnose-inducible Cascade-Cas3 integrated into the genome.	S
	Strain-9	DH5𝛼	NA
	Strain-10	MG1655	NA
	Strain-11	BL21-AI	NA
	Strain-12	Host strain containing Lambda prophage and pB33recA730	C

## Sheet: Table S2
	Table S2. Plasmids used in this study.
	Plasmid	Marker	Origin	Source	ID
	pCas	KanR	pSC101	Addgene	62225
	pCas1+2	SmR	CloDF13	Addgene	72676
	pSPIN	SmR	pSC101	Addgene	160729
	pCas3cRh	GmR	ColE1	Addgene	133773
	pDSG372	TetR	p15A	Lab stock	NA
	pUC19	AmpR	ColE1	NEB	NA
	pB33recA730	CmR	f1	Lab stock	NA

## Sheet: Table S3
	Table S3. Primers used in this study.
	original name	Name	Sequence	Description
	104-FP	C1C2-FP	gtcttcagtctgatttaaataagcgttgatattcagtcaatatgcgactcctgcattagg	Generates Cas1-Cas2-SmR fragment from plasmid pCas1+2 w/homology arms for BL21-AI genome integration.
	105-RP	C1C2-RP	tcttcctgttatgtttttaatcaaacatcctgccaactccgtagcgaccgagtgagctag	Generates Cas1-Cas2-SmR fragment from plasmid pCas1+2 w/homology arms for BL21-AI genome integration.
	82-FP	s2-FP	cctgggaggattcataaagc	Detection of genomic insertion at site 2 in BL21-AI.
	83-RP	s2-RP	agctactggcttatcacgtc	Detection of genomic insertion at site 2 in BL21-AI.
	Array-FP	Array-FP	tggatgtgttgtttgtgtg	Amplification across native array spacer-insertion site.
	Array-RP	Array-RP	attttgcgtttcgttcaggt	Amplification across native array spacer-insertion site.
	336-FP	Mini-FP	acgacattttcctcgaggtc	Amplification across mini array spacer-insertion stie.
	337-RP	Mini-RP	gcagtaaggactctagaagg	Amplification across mini array spacer-insertion stie.
	239-FP	s6-FP	gttgctttatagacacccgc	Detection of genomic insertion at site 6 in BL21-AI.
	240-RP	s6-RP	ctttattcgcctgatgctcc	Detection of genomic insertion at site 6 in BL21-AI.
	324-FP	MA-FP	ttttcctcgaggtcatttccttggaatttacagcgaggcg	Generates miniature E. coli CRISPR array from BL21AI for assembly with pSPIN-pSC101-site6.
	325-RP	MA-RP	gcagtaaggactctagaaggttacccatccagggctaatc	Generates miniature E. coli CRISPR array from BL21AI for assembly with pSPIN-pSC101-site6.
	326-FP	MAPS-FP	gattagccctggatgggtaaccttctagagtccttactgc	Generates the cargo-free pSPIN-pSC101-site6 backbone for a Gibson Assembly with the miniature CRISPR array.
	327-RP	MAPS-RP	cctcgctgtaaattccaaggaaatgacctcgaggaaaatg	Generates the cargo-free pSPIN-pSC101-site6 backbone for a Gibson Assembly with the miniature CRISPR array.
	179-SP	PSc1-SP	cctcaggcatttgttgttg	Primer for sequencing across assembled cargo junctions. Determining if pSPIN cargo is correct.
	180-SP	PSc2-SP	gtaaaacgacggccagt	Primer for sequencing across assembled cargo junctions. Determining if pSPIN cargo is correct.
	177-SP	PSs-SP	attaccgcctttgagtgagc	Sequencing pirmer to determine if the ligated spacer in pSPIN is correct.
	169-FP	Kan-FP	agcgaccgagtgagctagctaagcgctgcatgcctatttg	Switching out antibiotic resistance marker. Adding KanR to the pSPIN-pSC101 plasmid. Amplified from pRSF-DUET.
	170-RP	Kan-RP	cttggtctgctgacaggacacagcaatagacataagcggc	Switching out antibiotic resistance marker. Adding KanR to the pSPIN-pSC101 plasmid. Amplified from pRSF-DUET.
	171-FP	KPS-FP	gccgcttatgtctattgctgtgtcctgtcagcagaccaag	Generates the pSPIN-pSC101 backbone to pair with the KanR fragment for a Gibson Assembly.
	172-RP	KPS-RP	caaataggcatgcagcgcttagctagctcactcggtcgct	Generates the pSPIN-pSC101 backbone to pair with the KanR fragment for a Gibson Assembly.
	31b-FP	MS1-FP	ctaaagaggagaaaggatctatgcgcagcatttggaaagg	Generates Mycobacterium smegmatis NHEJ fragment 1 for Gibson Assembly with pBAD backbone.
	32b-RP	MS1-RP	aatgcctgaggtttcagttactggctccaatccagaaaca	Generates Mycobacterium smegmatis NHEJ fragment 1 for Gibson Assembly with pBAD backbone.
	33b-FP	MS1b-FP	tgtttctggattggagccagtaactgaaacctcaggcatt	Generates the pBAD plasmid backbone for Gibson Assembly with M. smegmatis NHEJ fragment 1.
	34b-RP	MS1b-RP	cctttccaaatgctgcgcatagatcctttctcctctttag	Generates the pBAD plasmid backbone for Gibson Assembly with M. smegmatis NHEJ fragment 1.
	35b-FP	MS2-FP	gcgggcaaagtgtttctggattggagccag	Generates Mycobacterium smegmatis NHEJ fragment 2 for Gibson Assembly with plasmid-backbone-NHEJ-1.
	36b-RP	MS2-RP	aatgcctgagtgtttattgctcagcggtgg	Generates Mycobacterium smegmatis NHEJ fragment 2 for Gibson Assembly with plasmid-backbone-NHEJ-1.
	37b-FP	MS2b-FP	ccaccgctgagcaataaacactcaggcatttgagaagcac	Generates plasmid-backbone-NHEJ-1 for Gibson Assembly with Mycobacterium smegmatis fragment 2.
	38b-RP	MS2b-RP	tggttttcgccgcgttgttctggctccaatccagaaacac	Generates plasmid-backbone-NHEJ-1 for Gibson Assembly with Mycobacterium smegmatis fragment 2.
	41b-FP	MSp-FP	ttttcctcgaggtcatttccaacctttgcggtatggcatg	Generates the Mycobacterium smegmatis Ku-LigD (NHEJ) operon for G.A. as cargo into a pSPIN plasmid.
	42b-RP	MSp-RP	gcagtaaggactctagaaggtttcacttctgagttcggcc	Generates the Mycobacterium smegmatis Ku-LigD (NHEJ) operon for G.A. as cargo into a pSPIN plasmid.
	43b-FP	MSpb-FP	ggccgaactcagaagtgaaaccttctagagtccttactgc	Generates the pSPIN-pSC101-KanR-site6 plasmid backbone for Gibson Assembly with the Ku-LigD operon as cargo.
	44b-RP	MSpb-RP	tgccataccgcaaaggttggaaatgacctcgaggaaaatg	Generates the pSPIN-pSC101-KanR-site6 plasmid backbone for Gibson Assembly with the Ku-LigD operon as cargo.
	105b-FP	s9-FP	ttgtgatgagcgcggatatg	Detection of genomic insertion at site 9 in BL21-AI.
	106b-RP	s9-RP	tgccataccggtactacatg	Detection of genomic insertion at site 9 in BL21-AI.
	245-FP	INT1-FP	gctttttagactggtcgtacgtatagaaatgcaggag	Generates the Cascade complex from MG1655 for G.A. with pCas3cRh backbone containing a rham-ind. promoter.
	246-RP	INT1-RP	ctacacgaaccctttggctattacacctcaatcacagtgg	Generates the Cascade complex from MG1655 for G.A. with pCas3cRh backbone containing a rham-ind. promoter.
	247-FP	INT1b-FP	actgtgattgaggtgtaatagccaaagggttcgtgtagac	Generates the pCas3cRh backbone for Gibson Assembly with the E. coli Cascade complex.
	248-RP	INT1b-RP	ctcctgcatttctatacgtacgaccagtctaaaaagcg	Generates the pCas3cRh backbone for Gibson Assembly with the E. coli Cascade complex.
	249-FP	INT2-FP	tatctttggctccactgtgagggaggctattaatggaacc	Generates the E. coli Cas3 from MG1655 for Gibson Assembly with the pCas3cRh-Cascade backbone.
	250-RP	INT2-RP	ctttggctattacacctcaatgtacattgtgcaccttccc	Generates the E. coli Cas3 from MG1655 for Gibson Assembly with the pCas3cRh-Cascade backbone.
	251-FP	INT2b-FP	ggaaggtgcacaatgtacattgaggtgtaatagccaaagg	Generates the pCas3cRh-Cascade backbone for Gibson Assembly with E. coli Cas3.
	252-RP	INT2b-RP	gttccattaatagcctccctcacagtggagccaaagatag	Generates the pCas3cRh-Cascade backbone for Gibson Assembly with E. coli Cas3.
	264-FP	INTpb-FP	ttttcctcgaggtcatttcctggatctggcctagttaatc	Generates the RhaB-Cascade-Cas3 fragment for Gibson Assembly with the pSPIN-pSC101-KanR-s6 backbone.
	265-RP	INTpb-RP	gcagtaaggactctagaaggtgtacattgtgcaccttccc	Generates the RhaB-Cascade-Cas3 fragment for Gibson Assembly with the pSPIN-pSC101-KanR-s6 backbone.
	262-FP	INTp-FP	gggaaggtgcacaatgtacaccttctagagtccttactgc	Generates the pSPIN-pSC101-KanR-sp6 backbone, for assembly with RhaB-Cascade-Cas3 as cargo.
	263-RP	INTp-RP	ttaactaggccagatccaggaaatgacctcgaggaaaatg	Generates the pSPIN-pSC101-KanR-sp6 backbone, for assembly with RhaB-Cascade-Cas3 as cargo.

## Sheet: Table S4
	Table S4. P values generated using the Student T-test (2-tailed, unpaired).
	P > 0.05 = red
	P < 0.05 = yellow
	P < 0.01 = green
	P < 0.001 = blue
	Plasmid vs. No plasmid (Fig. 4B)
	SAMPLE	Base/pUC19
	Base	0.000148514
	IPTG dose range for base strain (Fig. S10)
	SAMPLE	0.001mM	0.01mM	0.05mM	0.1mM	1mM	5mM
	0mM	0.109246	0.00346922	5.05278e-05	0.00631667	7.87238e-05	0.00217218
	0.001mM		0.0203452	0.000141028	0.0121749	0.000861058	0.00534939
	0.01mM			0.000585553	0.0592705	0.0353826	0.043843
	0.05mM				0.117338	0.000396982	0.0185403
	0.1mM					0.175221	0.608371
	1mM						0.194863
	IPTG dose range for base strain containing pUC19 (Fig. 4C)
	SAMPLE	0.001mM	0.01mM	0.05mM	0.1mM	1mM	5mM
	0mM	0.725296	0.0149328	4.34801e-05	0.00110965	3.98271e-05	0.000180598
	0.001mM		0.0153819	3.75511e-05	0.00110734	2.64231e-05	0.000158327
	0.01mM			0.00309868	0.0164626	0.031151	0.0295685
	0.05mM				0.508305	0.021623	0.001836
	0.1mM					0.0853071	0.0364429
	1mM						0.59374
	1 v. 2 arrays in base strain containing pUC19 (Fig. 4D)
	SAMPLE	2-array NA	2-array MA
	1-array	0.00512982	0.000373865
	2-array NA		0.0271074
	NHEJ vs. No NHEJ in the base strain with and without pUC19 (Fig.4E)
	SAMPLE	Base/pUC19	Base/NHEJ	Base/pUC19/NHEJ
	Base	0.000148514	0.0570085	1.27806e-05
	Base/pUC19		0.000218283	0.000391748
	Base/NHEJ			1.52103e-05
	Growth inhibition across strains (Fig. 5B)
	SAMPLE	C1C2-N	C1C2-C3	C1C2-C3-N
	C1C2	0.00135985	0.000842191	3.62028e-10
	C1C2-N		6.38051e-06	8.0607e-11
	C1C2-C3			8.39822e-10
	IPTG dose range for base strain w/NHEJ and pUC19 (Fig. 5C)
	SAMPLE	0.01mM	0.05mM	5mM
	0mM	0.283964	0.00295126	0.00143621
	0.01mM		0.0044542	0.00191278
	0.05mM			0.125923

## Sheet: Table S5
	Table S5. Newly acquired spacers sequenced from clonal strains.
	Red: deviation from standard 33bp spacers.
	Strain	Sequence (5' to 3' from leader)	bp	Origin
	Base strain: 5-day induction	gcaaaattgaatatatcgcgcccggagaacata	33	genome
		gcatcatgggcgtttttacgcaataacccgctc	33	genome
		ataatccatctcgccagtgaccacgacgattgc	33	genome
		gtaatgtgttgcatccctattaatccgcatgat	33	genome
		gattgatgtcatctggcagcatgcgatacggcg	33	genome
		gtgaactggcgcagcttggcctgctggatatcc	33	genome
		gtctggagtcgctgggccgtcataccatccaga	33	genome
		gaccatatgcttgacgctcaaaccatcgctaca	33	genome
		atacgcgcaatactggcgatataagcgagtgac	33	genome
		aaagcatccccagtcgaggaatgctcttctgta	33	genome
		gaatgctggcgaccaaaaatcacctccatccgc	33	genome
		ggcgtttattgtttccttcctgccgccggataa	33	genome
		gcagggccgttttcgttactccgccacactctc	33	genome
		ggcaaacgcatcaccctctcgccgcgtaactac	33	genome
		gtgatggtgatgtacctgggccgctgcgtggag	33	genome
		gcgagcaatttctcccccagcaggctgcctaca	33	genome
		gtgatggtgatgtacctgggccgctgcgtggag	33	genome
		gcagaattcgcaaatgcagcgaaagatttcggaa	34	genome
		tacctttggcgacgccatgcgcgtgccggggaa	33	genome
		ggcgaaatggttaccatgccgaaccatccgaac	33	genome
		gccatatgtcgtctccgttacaccttttccaca	33	genome
		ggaaatgttatgcataaggagcagtagagtatt	33	genome
		gtaaagaccggttggtggcagtactgaccggtct	34	genome
	Base strain w/pUC19: 5-day induction	gtatccggtaagcggcagggtcggaacaggaga	33	pUC19
		taaaccagccagccggaagggccgagcgcagaa	33	pUC19
		gtaatcatggtcatagctgtttcctgtgtggaa	33	pUC19
		ccagtagttatccccctccatcaggcagtttcc	33	genome
		gaaaatactgtggaagaaagcgacgagaaagcc	33	genome
		gtcacgaccagagtgcgggggcgggcacaaccac	34	genome
		ggcacgtatatcgttctgcccgcgaagccattt	33	genome
		gataccggtgcaccttcaagtaattcattcacg	33	genome
		gattacacagggttgaaagaacacgacgtcatt	33	genome
		gcgaccatcgctgctgatcacgcgacgaagcaa	33	genome
		ggcggcagttttaacagccactacggtgtcaaa	33	genome
		ggagaaattgaccatgcgccgatgctgtggattg	34	genome
		caaaaatttttaatggagggaaggagcgatttg	33	genome
		ggctgttttatcgctttgttgctgctggagttg	33	genome
		gcctcgcgccgaacgcggaaatcggcaagatca	33	genome
		gtcgctgtcgttctcaaaatcggtggagctgca	33	genome
		ggtaaccatctgcgtggtgccagcgcggttatc	33	genome
		gaagagcggagcagtcgggaatggtcgctgtaa	33	genome
	Base strain w/pUC19: 1-day induction	ggaaccgtaaaaaggccgcgttgctggcgtttt	33	pUC19
		caaatatgtatccgctcatgagacaataa	29	pUC19
		gcatttatcagggttattgtctcatgagcggat	33	pUC19
		gcagcgaattttgctcaccaatgcgcatccgcac	34	genome
		gtagaacgtacttctcgccagccctgccgctttt	34	genome
		gcgagcgcgaataaatattctgccagtaatcaa	33	genome
		gccgatgatcatccactcaacgttgacgtagtt	33	genome
		gtaaaactcgcacccgccgcagcatgttgtttg	33	genome
		ggcgatcaggttggtatcgtcatcctgctcttc	33	genome
		gaaacatcaggcgcaggagaaaaagaatggata	33	genome
		gcaggatttcacgctgccatgattccagcagtg	33	genome
		gacacattgttgagcgcgtgaacatcaccgtta	33	genome
		gtaaaggccgtaaataaggagcgtcgctgatgt	33	genome
		gtgagcagtaccgaatgcgtccattacgaacac	33	genome
	C1C2-C3-N: post infection spacers	ttattacgcgcaatctggctgttgaatgattac	33	genome
		tcagatggcgctgggcgcaatgcgcgccattac	33	genome
		tcgttcgagaatgcactcaccatatggattgct	33	genome
		ctggcaatggcacctgaagaagcgcctgcaatg	33	genome
		gctttttttcgccgccgcttttttcgccggcgc	33	genome
		tcagatggcgctgggcgcaatgcgcgccattac	33	genome
		tgatggtggttaacggcgggatataacatgagc	33	genome
		ttgcaggatgcgctgagcgattaatagcccaac	33	genome
		ttattgactaccggaagcagtgtgaccgtgtgc	33	genome
		cttccaccacctgaccaatcttctcctgcgcgc	33	genome
		caatgaaatccgggttactgtaaacgcggaaac	33	genome
		cttccaccacctgaccaatcttctcctgcgcgc	33	genome
		gggaatgtaattcagctccgccatcgccgcttc	33	genome
		tcagccgctttgttggtggcatcttttgcacgc	33	genome
		acgttcattccttttcgttttcggagcaaagac	33	genome
